# Supplementary material for: Long-term exposure and health risk assessment from air pollution: impact of regional scale mobility
Source: Int J Health Geogr. 2023 May 19;22:11. doi: 10.1186/s12942-023-00333-8 (PMC10196305; doi:10.1186/s12942-023-00333-8)
Supplement: Supplementary file 1 — Additional file 1: Table S1. Top-ten commuting areas disclosing the highest mean multiannual Health Risk Increase during the day and the night scenarios. When the same city is reported multiple times, a number is assigned next to the name, representing the districts of the major cities. As general criterion, the numbers are assigned with increasing order, starting from the city centre and moving radially and clockwise. [file 12942_2023_333_MOESM1_ESM.xlsx]

## Sheet: Sheet1
	Supplementary table 1: Top-ten commuting areas disclosing the highest mean multiannual Health Risk Increase during the day and the night scenarios. When the same city is reported multiple times, a number is assigned next to the name, representing the districts of the major cities. As general criterion, the numbers are assigned with increasing order, starting from the city centre and moving radial…
	PM2.5		O3		NO2
	Multiyear HRI DAY
	MILANO 1	0.125	BRESCIA 9	0.056	MILANO 3	0.055
	MILANO 3	0.124	MANTOVA 1	0.055	MILANO 1	0.055
	MILANO 4	0.123	BERGAMO 1	0.052	MILANO 4	0.053
	MILANO 12	0.121	CREMONA 1	0.052	MILANO 12	0.053
	MILANO 14	0.113	MILANO 1	0.05	MILANO 14	0.051
	MILANO 7	0.112	MILANO 4	0.049	MILANO 5	0.048
	MILANO 2	0.109	MILANO 3	0.049	MILANO 2	0.048
	MILANO 5	0.107	MILANO 12	0.049	MILANO 7	0.047
	MANTOVA 1	0.107	PAVIA 1	0.048	SESTO SAN GIOVANNI 1	0.041
	BRESCIA 9	0.105	BRESCIA 1	0.046	CINISELLO BALSAMO 2	0.041
	Multiyear HRI NIGHT
	MILANO 1	0.126	BRESCIA 9	0.059	MILANO 1	0.061
	MILANO 3	0.125	MANTOVA 1	0.059	MILANO 3	0.06
	MILANO 4	0.125	CREMONA 1	0.056	MILANO 4	0.059
	MILANO 12	0.023	BERGAMO 1	0.056	MILANO 12	0.059
	MILANO 14	0.114	PAVIA 1	0.053	MILANO 14	0.056
	MILANO 7	0.114	MILANO 1	0.052	MILANO 7	0.054
	MANTOVA 1	0.112	MILANO 4	0.051	MILANO 2	0.053
	MILANO 2	0.111	MILANO 3	0.05	MILANO 5	0.052
	MILANO 5	0.109	MILANO 12		SESTO SAN GIOVANNI 1	0.045
				0.05
	CREMONA 1	0.107	BRESCIA 1	0.049	CINISELLO BALSAMO 2	0.045
