# Supplementary material for: Long-term exposure and health risk assessment from air pollution: impact of regional scale mobility
Source: Int J Health Geogr. 2023 May 19;22:11. doi: 10.1186/s12942-023-00333-8 (PMC10196305; doi:10.1186/s12942-023-00333-8)
Supplement: Supplementary file 2 — Additional file 2: Table S2. Top-ten commuting areas presenting the highest mean multiannual Health Burden during the day and in the night scenarios. [file 12942_2023_333_MOESM2_ESM.xlsx]

## Sheet: Sheet1
	Supplementary table 2 Top-ten commuting areas presenting the highest mean multiannual Health Burden during the day and in the night scenarios.
	PM2.5		O3		NO2
	Multiyear HB DAY
	MILANO 1	40.2	MILANO 1	16.3	MILANO 1	17.7
	MILANO 4	18.4	MILANO 4	7.4	MILANO 4	8
	MILANO 12	17.8	BRESCIA 9	7.3	MILANO 12	7.8
	MILANO 2	17.7	MILANO 12	7.2	MILANO 2	7.8
	MILANO 3	15.7	MILANO 2	7.1	MILANO 3	7.1
	MILANO 14	13.7	BERGAMO 1	6.6	MILANO 14	6.2
	BRESCIA 9	13.7	MILANO 3	6.2	MILANO 7	5.6
	MILANO 7	13.1	MILANO 14	5.5	MILANO 5	4.1
	BERGAMO 1	11.9	CREMONA 1	5.3	BRESCIA 9	3.9
	CREMONA 1	10.6	MILANO 7	5.3	BERGAMO 1	3.9
	Multiyear HB NIGHT
	MILANO 4	16.5	MILANO 4	6.8	MILANO 4	7.9
	MILANO 12	14.9	MILANO 12	6.2	MILANO 12	7.2
	MILANO 14	10.9	MILANO 14	4.5	MILANO 14	5.4
	MILANO 7	10	MILANO 7	4.1	MILANO 3	4.8
	MILANO 3	9.9	MILANO 3	4	MILANO 7	4.8
	MILANO 5	8.7	MILANO 5	3.6	MILANO 5	4.2
	MILANO 2	8.7	MILANO 2	3.6	MILANO 2	4.2
	SESTO SAN GIOVANNI 1	7.7	CREMONA 1	3.6	SESTO SAN GIOVANNI 1	3.7
	CREMONA 1	6.7	SESTO SAN GIOVANNI 1	3.3	BRESSO	3.1
	BRESSO	6.4	MANTOVA 1	3.2	MILANO 16	3
