# Supplementary material for: Long-term exposure and health risk assessment from air pollution: impact of regional scale mobility
Source: Int J Health Geogr. 2023 May 19;22:11. doi: 10.1186/s12942-023-00333-8 (PMC10196305; doi:10.1186/s12942-023-00333-8)
Supplement: Supplementary file 3 — Additional file 3: Table S3. Difference in the number of inhabitants in Lombardy exposed different ranges of mean and maximum HRI of attributable to PM2.5, O3 and NO2. In brackets the values obtained using the upper and lower values of the 95% CI of the RR of mortality due to all causes. [file 12942_2023_333_MOESM3_ESM.xlsx]

## Sheet: Sheet1
	Supplementary table 3 Difference in the number of inhabitants in Lombardy exposed different ranges of mean and maximum HRI of attributable to PM2.5, O3 and NO2. In brackets the values obtained using the upper and lower values of the 95% CI of the RR of mortality due to all causes.
				0-2.5%	2.5-5%	5-7.5%	7.5-10%	10-12.5%	12.5-15%	15-17.5%	17.5-20%	20-22.5%	22.5-25%
	PM2.5	Mean	-316692 ( -369427, -279820)		-116967 (-55996, -120886)	16365 (-73190 -24717)	65061 (337223, 33707)	33723 (0, 159050)	0 (0, 217656)	0 (0,0)	0 (0,0)	0 (0,0)	0 (0,0)
		Max	0 (-943, 0)		-10616 ( -15007, -6804)	-18570 (-88388, -9146)	-75152 ( -229853, -43279)	-162806 (92064, -93564)	-134330 (227117, -181398)	294294 (0, -33060)	92170 (0, 256550)	0 (0, 95691)	0 (0,0)
	O3	Mean	-430020 (-15010, -314366)		221593(0, -115654)	193417 (0, 1032)	0 (0, 220561)	0 (0, 193417)	0 (0,0)	0 (0,0)	0 (0,0)	0 (0,0)	0 (0,0)
		Max	0 (-15010, 0)		-1063 (0, 0)	-43054 (0, 0)	29107 (0, -1063)	0 (0, 184159)	0 (0, 141105)	0 (0,0)	0 (0,0)	0 (0,0)	0 (0,0)
	NO2	Mean	-365704 (-215530, -365714)		150174 (-200520, 10)	200520 (0, 66485)	0 (0, 83689)	0 (0, 200520)	0 (0,0)	0 (0,0)	0 (0,0)	0 (0,0)	0 (0,0)
		Max	-69689 (-272233, 0)		-202544 (257223, 0)	201483 (0,0)	55740 (0, -1063)	0 (0, -184159	0 (0, 141105)	0 (0, 29107)	0 (0,0)	0 (0,0)	0 (0,0)
